# Supplementary material for: Critical appraisal of studies evaluating prevalence of attention deficit hyperactivity disorder
Source: Front Psychiatry. 2025 Oct 1;16:1646618. doi: 10.3389/fpsyt.2025.1646618 (PMC12521103; doi:10.3389/fpsyt.2025.1646618)
Supplement: Supplementary Table 2 — Assessment of the methodological quality of ADHD prevalence studies using the adapted JBI tool. [file Table2.xlsx]

## Sheet: List2
Lead author	Year of publication	Type of study	Study population category	1. Was the sample frame appropriate to address the target population?	2. Were study participants sampled in an appropriate way?	3. Was the sample size adequate?	4. Were the study subjects and the setting described in detail?	5. Was the data analysis conducted with sufficient coverage of the identified sample?	6. Were valid methods used for the identification of the condition?	7. Was the condition measured in a standard, reliable way for all participants?	8. Was there appropriate statistical analysis?	9. Was the response rate adequate, and if not, was the low response rate managed appropriately?		D1. Risk of Bias in Sample Selection	D2. Risk of Bias in Measurement and Classification	D4. Risk of Bias in Statistical Analysis	D3. Risk of Bias Due to Non-Response	Overall RoB
Akmatov	2018	Register	CHILDREN AND ADOLESCENTS	No	Not applicable	Yes	Yes	Not applicable	Yes	Unclear	Yes	Not applicable		High	Some concerns	Low	/	High RoB
Aliye	2023	One-stage clinical	CHILDREN AND ADOLESCENTS	Yes	No	Yes	Yes	Unclear	Yes	Yes	Yes	Yes		Some concerns	Low	Low	Some concerns	Some concerns
Almqvist	1999	Two-stage clinical	CHILDREN AND ADOLESCENTS	Yes	Yes	Yes	Yes	Unclear	Unclear	Yes	No	Yes		Low	Some concerns	Some concerns	Some concerns	Some concerns
Alyahri	2008	Two-stage clinical	CHILDREN	No	Yes	Yes	Yes	No	Yes	Yes	Yes	Yes		High	Low	Low	Low	High RoB
Ambuabunos	2011	Two-stage clinical	CHILDREN	No	No	Yes	Yes	Unclear	Yes	Yes	No	Yes		High	Low	Low	Some concerns	High RoB
Amiri	2010	Two-stage clinical	CHILDREN AND ADOLESCENTS	Yes	No	Yes	Yes	Yes	Yes	Yes	No	Yes		Some concerns	Low	Low	Low	High RoB
Amiri	2014	Two-stage clinical	ADULTS	Yes	No	Yes	No	Unclear	Yes	Unclear	No	Unclear		Some concerns	Some concerns	Low	High	High RoB
Ashenafi	2001	One-stage clinical	CHILDREN AND ADOLESCENTS	Yes	No	Yes	Yes	Unclear	Yes	Yes	No	Yes		Some concerns	Low	Low	Low	Some concerns
Bachmann	2017	Register	ALL GROUPS	No	Not applicable	Yes	No	Not applicable	Yes	Unclear	No	Not applicable		High	Some concerns	Low	/	High RoB
Bannett	2020	Register	PRESCHOOL-AGE CHILDREN, CHILDREN AND ADOLESCENTS	No	Not applicable	Yes	Yes	Not applicable	Yes	Unclear	No	Not applicable		High	Some concerns	Low	/	High RoB
Bansal	2011	Two-stage clinical	CHILDREN AND ADOLESCENTS	Yes	No	Yes	Yes	Yes	Yes	Unclear	No	Yes		Some concerns	Some concerns	Low	Low	High RoB
Benjasuwantep	2002	Two-stage clinical	CHILDREN AND ADOLESCENTS	No	No	Yes	Yes	Yes	Yes	Unclear	No	Yes		High	Some concerns	Low	Low	High RoB
Bianchini	2013	Two-stage clinical	CHILDREN AND ADOLESCENTS	No	Not applicable	Yes	Yes	Unclear	Yes	Yes	No	Yes		High	Low	Low	Some concerns	High RoB
Bitsko	2022	Survey	PRESCHOOL-AGE CHILDREN, CHILDREN AND ADOLESCENTS	Yes	Yes	Yes	No	Unclear	Yes	Unclear	Yes	Yes		Low	Some concerns	Low	Some concerns	Some concerns
Bøe	2021	One-stage clinical	CHILDREN AND ADOLESCENTS	Yes	Yes	Yes	Yes	No	Yes	Yes	Yes	No		Low	Low	Low	High	High RoB
Bosch	2021	Two-stage clinical	CHILDREN AND ADOLESCENTS	No	No	Yes	Yes	Unclear	Yes	Yes	No	Yes		High	Low	Low	Some concerns	High RoB
Brault	2012	Survey	PRESCHOOL-AGE CHILDREN AND CHILDREN	Yes	Yes	Yes	No	Unclear	Yes	Unclear	Yes	Yes		Low	Some concerns	Low	Low	Some concerns
Brook	2004	One-stage clinical	CHILDREN	No	No	Yes	No	Unclear	Unclear	Unclear	No	Yes		High	High	Some concerns	Some concerns	High RoB
Brownell	2001	Register	PRESCHOOL-AGE CHILDREN, CHILDREN AND ADOLESCENTS	Yes	Not applicable	Yes	No	Not applicable	Yes	Unclear	Yes	Not applicable		Low	Some concerns	Low	/	Some concerns
Canals	2018	Two-stage clinical	PRESCHOOL-AGE CHILDREN	No	Unclear	Yes	Yes	Unclear	Yes	Yes	Yes	No		High	Low	Low	Some concerns	High RoB
Catherine	2019	Two-stage clinical	CHILDREN	Yes	No	Yes	Yes	Unclear	Yes	Yes	No	Unclear		Some concerns	Low	Low	High	High RoB
Chen	2018	One-stage clinical	CHILDREN AND ADOLESCENTS	Yes	Yes	Yes	No	Unclear	Yes	Yes	No	Yes		Low	Low	Low	Low	Low RoB
Chung	2019	Register	CHILDREN AND ADULTS	No	Not applicable	Yes	Yes	Not applicable	Yes	Unclear	No	Not applicable		High	Some concerns	Low	/	High RoB
Costello	2003	Two-stage clinical	CHILDREN AND ADOLESCENTS	No	Yes	Yes	Yes	Unclear	Yes	Unclear	Yes	Yes		High	Some concerns	Low	Some concerns	High RoB
Daniel	2024	Two-stage clinical	CHILDREN AND ADOLESCENTS	Yes	Yes	Yes	Yes	Unclear	Yes	Yes	No	Yes		Low	Low	Low	Some concerns	Some concerns
Danielson	2017	Survey	PRESCHOOL-AGE CHILDREN	Yes	Yes	Yes	No	Unclear	Yes	Unclear	No	Yes		Low	Some concerns	Low	Low	Some concerns
Danielson	2018	Survey	PRESCHOOL-AGE CHILDREN, CHILDREN AND ADOLESCENTS	Yes	Yes	Yes	Yes	Unclear	Yes	Unclear	Yes	Yes		Low	Some concerns	Low	Low	Some concerns
Davidovitch	2017	Register	CHILDREN AND ADOLESCENTS	Yes	Not applicable	Yes	No	Not applicable	Yes	Unclear	No	Not applicable		Low	Some concerns	Low	/	Some concerns
Davis	2019	Register	PRESCHOOL-AGE CHILDREN	Yes	Not applicable	Yes	No	Not applicable	Yes	Unclear	No	Not applicable		Low	Some concerns	Low	/	Some concerns
Davis	2021	Register	CHILDREN AND ADOLESCENTS	Yes	Not applicable	Yes	Yes	Not applicable	Yes	Unclear	No	Not applicable		Low	Some concerns	Low	/	Some concerns
Deivasigamani	1990	Two-stage clinical	CHILDREN	Yes	No	Yes	Yes	Unclear	Yes	Unclear	No	Yes		Some concerns	Some concerns	Low	Some concerns	High RoB
Dodangi	2014	Two-stage clinical	CHILDREN AND ADOLESCENTS	Yes	No	Yes	No	Yes	Yes	Yes	No	Yes		Some concerns	Low	Low	Low	High RoB
Donfrancesco	2014	Two-stage clinical	CHILDREN AND ADOLESCENTS	No	Yes	Yes	Yes	Unclear	Yes	Yes	Yes	Yes		High	Low	Low	Some concerns	High RoB
Elberling	2016	Two-stage clinical	PRESCHOOL-AGE CHILDREN AND CHILDREN	Yes	Yes	Yes	Yes	Unclear	Yes	Yes	Yes	Yes		Low	Low	Low	Low	Low RoB
Ercan	2013	Two-stage clinical	CHILDREN	No	No	Yes	Yes	Unclear	Yes	Unclear	Yes	Yes		High	Some concerns	Low	Some concerns	High RoB
Ercan	2015	One-stage clinical	CHILDREN AND ADOLESCENTS	No	No	Yes	Yes	Yes	Yes	Yes	Yes	Yes		High	Low	Low	Low	High RoB
Ercan	2022	One-stage clinical	CHILDREN	No	Yes	Yes	No	Not applicable	Yes	Yes	Yes	Yes		High	Low	Low	Low	High RoB
Farahat	2014	Two-stage clinical	CHILDREN	Yes	No	Yes	Yes	Unclear	Yes	Yes	No	Unclear		Some concerns	Low	Low	High	High RoB
Farbstein	2014	One-stage clinical	ADOLESCENTS	No	Yes	Yes	Yes	No	Unclear	Yes	No	Yes		High	Some concerns	Some concerns	Low	High RoB
Fast	2024	Register	ADOLESCENTS	Yes	Not applicable	Yes	No	Unclear	Yes	Unclear	No	Yes		Low	Some concerns	Low	Some concerns	Some concerns
Fayyad	2007	Two-stage clinical	ADULTS	Unclear	Yes	Yes	No	Unclear	Yes	Yes	Yes	Yes		Some concerns	Low	Low	Low	Some concerns
Ford	2003	One-stage clinical	CHILDREN AND ADOLESCENTS	Yes	Yes	Yes	Yes	Yes	Yes	Yes	Yes	Yes		Low	Low	Low	Low	Low RoB
Francés	2023	One-stage clinical	CHILDREN	Yes	No	Yes	Yes	Unclear	Yes	Yes	No	Unclear		High	Low	Low	High	High RoB
Froehlich	2007	One-stage clinical	CHILDREN AND ADOLESCENTS	Yes	Yes	Yes	No	No	Yes	Unclear	Yes	Yes		Low	Some concerns	Low	Low	Some concerns
Gau	2005	Two-stage clinical	ADOLESCENTS	No	No	Yes	Yes	Yes	Yes	Yes	No	Yes		High	Low	Low	Low	High RoB
Giacobini	2018	Register	ALL GROUPS	No	Not applicable	Yes	No	Not applicable	Yes	Unclear	No	Not applicable		High	Some concerns	Low	/	High RoB
Giacobini	2023	Register	CHILDREN, ADOLESCENTS, ADULTS	No	Not applicable	Yes	No	Not applicable	Yes	Unclear	No	Not applicable		High	Some concerns	Low	/	High RoB
Hauck	2017	Register	ALL GROUPS	Yes	Yes	Yes	Yes	Not applicable	Unclear	No	No	Not applicable		Low	High	Some concerns	/	High RoB
Hebrani	2007	Two-stage clinical	PRESCHOOL-AGE CHILDREN	No	No	Yes	Yes	Yes	Yes	Yes	No	Yes		High	Low	Low	Low	High RoB
Heiervang	2007	Two-stage clinical	CHILDREN	Yes	Not applicable	Yes	No	Yes	Yes	Yes	No	Yes		Low	Low	Low	Low	Low RoB
Holden	2013	Register	CHILDREN, ADOLESCENTS, ADULTS	Yes	Not applicable	Yes	No	Not applicable	Yes	Unclear	No	Not applicable		Low	Some concerns	Low	/	Some concerns
Hong	2014	Register	CHILDREN AND ADOLESCENTS	Yes	Not applicable	Yes	No	Not applicable	Yes	Unclear	No	Not applicable		Low	Some concerns	Low	/	Some concerns
Huang	2017	Two-stage clinical	CHILDREN	No	No	Yes	Yes	Unclear	Yes	Yes	No	Yes		High	Low	Low	Some concerns	High RoB
Jin	2014	Two-stage clinical	PRESCHOOL-AGE CHILDREN, CHILDREN AND ADOLESCENTS	Yes	No	Yes	Yes	Unclear	Yes	Yes	No	No		Some concerns	Low	Low	High	High RoB
Kadesjö	1998	One-stage clinical	CHILDREN	Yes	No	Yes	Yes	Yes	Yes	Yes	Yes	Yes		Some concerns	Low	Low	Low	Some concerns
Kessler	2006	Two-stage clinical	ADULTS	Yes	Yes	Yes	No	Unclear	Yes	Yes	No	Yes		Low	Low	Low	Low	Low RoB
Kusi-Mensah	2019	Two-stage clinical	CHILDREN AND ADOLESCENTS	Yes	No	Yes	Yes	Unclear	Yes	Yes	No	Unclear		Some concerns	Low	Low	High	High RoB
La Maison	2018	One-stage clinical	ADOLESCENTS	Yes	Not applicable	Yes	Yes	Unclear	Yes	Yes	Yes	Yes		Low	Low	Low	Some concerns	Some concerns
Leache	2021	Register	CHILDREN, ADOLESCENTS, ADULTS	No	Not applicable	Yes	Yes	Not applicable	Yes	Unclear	No	Not applicable		High	Some concerns	Low	/	High RoB
Leung	2008	One-stage clinical	ADOLESCENTS	Yes	No	Yes	Yes	Unclear	Yes	Unclear	Yes	Unclear		High	Some concerns	Low	High	High RoB
Li	2022	Two-stage clinical	CHILDREN	Yes	Yes	Yes	Yes	Unclear	Yes	Yes	No	Yes		Low	Low	Low	Low	Low RoB
Lynch	2006	Two-stage clinical	ADOLESCENTS	Yes	No	Yes	Yes	No	Yes	Yes	No	No		Some concerns	Low	Low	High	High RoB
Maalouf	2016	One-stage clinical	ADOLESCENTS	No	No	Yes	Yes	No	Yes	Yes	No	No		High	Low	Low	High	High RoB
Matandika	2022	Two-stage clinical	CHILDREN AND ADOLESCENTS	Yes	No	Yes	Yes	Unclear	Yes	Yes	No	Unclear		Some concerns	Low	Low	High	High RoB
Matte	2015	Two-stage clinical	ADULTS	Yes	Not applicable	Yes	No	Unclear	Yes	Yes	No	Unclear		Low	Low	Low	High	High RoB
McGee	1990	One-stage clinical	ADOLESCENTS	Yes	Not applicable	Yes	Yes	Unclear	Unclear	Yes	Yes	Yes		Low	Some concerns	Some concerns	Some concerns	Some concerns
McKecnie	2023	Register	ALL GROUPS	No	Not applicable	Yes	No	Not applicable	Unclear	Unclear	Unclear	Not applicable		High	High	Some concerns	/	High RoB
Michielsen	2012	Two-stage clinical	ADULTS	Yes	Yes	Yes	No	Unclear	Yes	Yes	Yes	Yes		Low	Low	Low	Low	Low RoB
Moffitt	2015	One-stage clinical	ALL GROUPS-longitudinal investigation	Yes	Yes	Yes	Yes	Unclear	Yes	Yes	No	Unclear		Low	Low	Low	Some concerns	Some concerns
Mohammadi	2016	Two-stage clinical	CHILDREN AND ADOLESCENTS	No	No	Yes	No	Unclear	Yes	Yes	No	Yes		High	Low	Low	Some concerns	High RoB
Mulu	2022	One-stage clinical	CHILDREN AND ADOLESCENTS	Yes	No	Yes	Yes	Unclear	Yes	Yes	No	Yes		Some concerns	Low	Low	Some concerns	Some concerns
Nazeer	2022	One-stage clinical	CHILDREN	No	Yes	Yes	Yes	Unclear	Yes	Yes	Yes	Yes		High	Low	Low	Some concerns	High RoB
Nomura	2014	Two-stage clinical	PRESCHOOL-AGE CHILDREN	Yes	Not applicable	Yes	Yes	Unclear	Yes	No	No	Yes		Low	High	Low	Some concerns	High RoB
Parasurman	2020	Survey	CHILDREN	Yes	Yes	Yes	Yes	Unclear	Yes	Unclear	No	Yes		Low	Some concerns	Low	Low	Some concerns
Patil	2013	Two-stage clinical	CHILDREN AND ADOLESCENTS	Yes	Yes	Yes	No	Unclear	Yes	No	No	No		Low	High	Low	High	High RoB
Pérez-Crespo	2020	Register	PRESCHOOL-AGE CHILDREN, CHILDREN AND ADOLESCENTS	No	Not applicable	Yes	No	Not applicable	Yes	Unclear	Yes	Not applicable		High	Some concerns	Low	/	High RoB
Petresco	2014	One-stage clinical	PRESCHOOL-AGE CHILDREN AND CHILDREN	Yes	Not applicable	Yes	Yes	Unclear	Yes	Yes	Yes	Yes		Low	Low	Low	Some concerns	Some concerns
Pillai	2008	One-stage clinical	ADOLESCENTS	No	Yes	Yes	Yes	No	Unclear	Yes	No	No		High	Some concerns	Some concerns	High	High RoB
Pineda	2003	Two-stage clinical	PRESCHOOL-AGE CHILDREN, CHILDREN AND ADOLESCENTS	Yes	No	Yes	Yes	No	Yes	Yes	No	Yes		Some concerns	Low	Low	Some concerns	High RoB
Polyzoi	2018	Register	ADULTS	No	Not applicable	Yes	No	Not applicable	Yes	Unclear	No	Not applicable		High	Some concerns	Low	/	High RoB
Puura	1998	Two-stage clinical	CHILDREN	Yes	No	Yes	Yes	Yes	Yes	Yes	No	Yes		Some concerns	Low	Low	Low	Some concerns
Ramos-Quiroga	2023	Register	ALL GROUPS	No	Not applicable	Yes	No	Not applicable	Yes	Unclear	No	Not applicable		High	Some concerns	Low	/	High RoB
Riedel	2021	Register	PRESCHOOL-AGE CHILDREN, CHILDREN AND ADOLESCENTS	No	Not applicable	Yes	No	Not applicable	Yes	Unclear	No	Not applicable		High	Some concerns	Low	/	High RoB
Rohde	1999	Two-stage clinical	ADOLESCENTS	Yes	No	Yes	Yes	Unclear	Yes	Yes	No	Yes		Some concerns	Low	Low	Low	Some concerns
Safavi	2019	One-stage clinical	CHILDREN AND ADOLESCENTS	No	No	Yes	Yes	Unclear	Yes	Yes	No	Yes		High	Low	Low	Some concerns	High RoB
Sans	2021	Two-stage clinical	PRESCHOOL-AGE CHILDREN AND CHILDREN	Yes	No	Yes	Yes	Yes	Yes	Yes	Yes	No		Some concerns	Low	Low	Some concerns	Some concerns
Schlander	2007	Register	ALL GROUPS	No	Not applicable	Yes	Yes	Not applicable	Yes	Unclear	Yes	Not applicable		High	Some concerns	Low	/	High RoB
Shehadeh-Sheeny	2023	Survey	CHILDREN	Yes	No	Yes	Yes	No	Yes	No	No	No		Some concerns	High	Low	High	High RoB
Shekim	1985	One-stage clinical	CHILDREN	Unclear	No	No	No	Unclear	Yes	Yes	No	No		High	Low	Low	High	High RoB
Shen	2018	Two-stage clinical	CHILDREN AND ADOLESCENTS	No	No	Yes	Yes	Unclear	Yes	Yes	Yes	Yes		High	Low	Low	Some concerns	High RoB
Smalley	2007	Two-stage clinical	ADOLESCENTS	Yes	Not applicable	Yes	Yes	Unclear	Yes	Yes	Yes	No		Low	Low	Low	High	High RoB
Suvarna	2009	Two-stage clinical	PRESCHOOL-AGE CHILDREN	No	Unclear	Yes	Yes	Yes	Yes	Yes	No	Yes		High	Low	Low	Low	High RoB
Talepasand	2019	One-stage clinical	CHILDREN AND ADOLESCENTS	No	No	Yes	Yes	Unclear	Yes	Yes	No	Yes		High	Low	Low	Some concerns	High RoB
Umar	2018	Two-stage clinical	ADOLESCENTS	Yes	No	Yes	Yes	Unclear	Yes	Yes	No	Yes		Some concerns	Low	Low	Some concerns	Some concerns
Visser	2014	Survey	PRESCHOOL-AGE CHILDREN, CHILDREN AND ADOLESCENTS	Yes	Yes	Yes	No	Unclear	Yes	Unclear	Yes	Yes		Low	Some concerns	Low	Low	Some concerns
Wagner	2017	Two-stage clinical	CHILDREN AND ADOLESCENTS	Yes	No	Yes	Yes	No	Yes	Yes	No	No		Some concerns	Low	Low	High	High RoB
Wang	2017	Register	PRESCHOOL-AGE CHILDREN, CHILDREN AND ADOLESCENTS	Yes	Not applicable	Yes	No	Not applicable	Yes	Unclear	No	Not applicable		Low	Some concerns	Low	/	Some concerns
Xiaoli	2014	Two-stage clinical	CHILDREN AND ADOLESCENTS	No	Yes	Yes	Yes	Unclear	Yes	Yes	No	Yes		High	Low	Low	Some concerns	High RoB
Yang	2022	Survey	PRESCHOOL-AGE CHILDREN, CHILDREN AND ADOLESCENTS	Yes	Yes	Yes	No	Unclear	Yes	Unclear	Yes	Yes		Low	Some concerns	Low	Low	Some concerns
Young	2015	Register	ADULTS	Yes	Not applicable	Yes	Yes	Not applicable	Yes	Unclear	No	Not applicable		Low	Some concerns	Low	/	Some concerns
Zorlu	2020	Two-stage clinical	CHILDREN AND ADOLESCENTS	No	Yes	Yes	Yes	No	Yes	Yes	No	Yes		High	Low	Low	High	High RoB
